# Supplementary material for: Association of Standardized Parenteral Nutrition with Early Neonatal Growth of Moderately Preterm Infants: A Population-Based Cohort Study
Source: Nutrients. 2024 Apr 26;16(9):1292. doi: 10.3390/nu16091292 (PMC11085250; doi:10.3390/nu16091292)
Supplement: Supplementary file 1 [file nutrients-16-01292-s001.zip]

Archive with 1 entries (1 files):
- nutrients-2971212-supplementary.pdf
